# Supplementary material for: Epidemiology and molecular characterisation of multidrug-resistant Escherichia coli isolated from chicken meat
Source: PLoS One. 2025 May 14;20(5):e0323909. doi: 10.1371/journal.pone.0323909 (PMC12077676; doi:10.1371/journal.pone.0323909)
Supplement: S2 Table — (XLSX) [file pone.0323909.s002.xlsx]

## Sheet: Sheet1
SL No	source	sample_type	CL	CIP	DO	CN	SXT	AMP	TE	sul 1	sul 2	blaTEM
1	SM	muscle	S	R	S	S	R	R	R	0	1	1
2	SM	muscle	S	R	S	S	R	R	R	0	1	1
3	SM	muscle	S	R	I	S	R	R	R	0	1	1
4	SM	muscle	S	R	R	R	R	R	R	1	0	1
5	SM	muscle	S	S	S	S	R	S	R	0	0	0
6	SM	muscle	R	R	R	R	R	R	R	1	1	1
7	SM	muscle	R	S	I	S	S	S	R	0	0	0
8	SM	muscle	R	S	S	S	S	S	S	0	0	0
9	SM	muscle	R	S	I	S	S	R	R	0	0	1
10	SM	muscle	S	R	R	S	R	R	R	0	0	1
11	SM	muscle	S	R	R	R	R	R	R	0	0	1
12	SM	muscle	S	R	S	R	S	S	S	0	0	0
13	SM	muscle	R	R	I	R	R	R	R	0	1	1
14	SM	muscle	R	R	R	R	R	R	R	0	1	1
15	SM	muscle	S	R	R	S	R	R	R	0	0	1
16	SM	muscle	R	I	R	S	R	R	R	0	1	1
17	SM	liver	S	S	I	S	R	S	R	0	1	0
18	SM	liver	S	S	S	I	R	R	R	0	0	1
19	SM	liver	S	S	S	S	R	R	I	0	0	1
20	SM	liver	S	R	I	R	R	R	R	0	1	1
21	SM	liver	S	S	I	S	R	S	R	0	1	0
22	SM	liver	S	R	R	S	R	S	R	0	1	0
23	SM	liver	S	R	I	R	R	R	R	0	0	1
24	SM	liver	S	S	R	S	R	R	R	0	0	1
25	SM	liver	S	R	R	S	R	R	R	0	1	1
26	SM	liver	S	R	I	S	R	R	R	0	1	1
27	SM	liver	R	S	S	S	S	R	R	0	0	1
28	SM	liver	R	S	I	S	S	R	I	0	0	1
29	SM	liver	S	R	R	S	R	R	R	0	0	1
30	SM	liver	R	I	S	S	R	R	S	0	1	1
31	SM	liver	S	R	R	R	R	R	R	0	1	1
32	SM	liver	S	S	I	S	R	R	R	1	0	1
33	SM	muscle	S	R	I	S	R	R	R	1	1	1
34	SM	muscle	S	S	S	S	R	S	R	0	1	0
35	SM	muscle	S	I	I	S	R	R	R	0	1	1
36	SM	muscle	S	I	I	S	S	R	I	0	0	1
37	SM	muscle	S	R	I	S	R	R	R	0	1	1
38	SM	muscle	S	I	S	R	S	I	R	0	0	0
39	SM	muscle	S	S	S	S	R	R	R	0	0	1
40	SM	muscle	S	S	S	R	S	R	S	0	0	1
41	SM	muscle	R	I	R	S	R	I	R	0	1	0
42	SM	muscle	R	S	S	S	R	S	R	1	1	0
43	SM	muscle	S	R	R	R	R	R	R	0	1	1
44	SM	liver	S	S	I	S	R	S	R	1	1	0
45	SM	liver	S	S	S	S	R	S	S	0	1	0
46	SM	liver	S	R	R	R	R	R	R	1	1	1
47	SM	liver	R	S	S	S	R	S	S	1	0	0
48	SM	liver	S	R	R	R	R	R	R	1	1	1
49	SM	liver	R	S	I	S	R	R	R	0	1	1
50	SM	liver	S	S	I	S	R	R	R	0	1	1
51	SM	liver	S	I	I	S	R	R	S	0	1	1
52	SM	liver	R	R	R	S	R	R	R	0	1	1
53	SM	liver	R	I	I	I	R	S	R	0	1	0
54	SM	liver	R	I	S	R	R	I	R	0	0	0
55	SM	liver	S	R	R	R	R	R	R	0	1	1
56	SM	muscle	R	R	S	S	S	R	S	0	0	1
57	SM	muscle	R	S	S	S	S	R	S	0	0	1
58	SM	muscle	S	R	R	S	R	R	R	0	1	1
59	SM	muscle	S	R	I	R	R	R	R	0	1	1
60	SM	muscle	S	R	I	S	R	R	R	0	1	1
61	SM	muscle	R	I	R	S	R	S	R	0	1	0
62	SM	muscle	S	I	R	S	R	R	R	0	1	1
63	SM	liver	S	S	S	S	R	R	R	0	1	1
64	SM	liver	R	R	R	S	R	R	R	0	1	1
65	SM	liver	S	S	R	S	R	S	R	0	1	0
66	SM	liver	R	R	R	S	R	R	R	0	0	1
67	SM	liver	S	R	R	S	R	R	R	0	1	1
68	SM	liver	S	R	R	S	R	R	R	0	1	1
69	SM	liver	S	R	S	R	R	R	S	0	1	1
70	SM	liver	R	R	R	S	R	R	R	0	1	1
71	SM	liver	S	R	R	S	R	R	R	0	1	1
72	SM	liver	S	R	R	S	R	R	R	0	1	1
73	SM	liver	S	R	R	S	R	R	R	0	1	1
74	SM	liver	S	S	S	S	R	R	S	0	1	1
75	SM	liver	S	R	I	I	R	R	R	0	1	1
76	SM	liver	S	R	R	S	R	R	R	1	1	1
77	SM	muscle	S	R	I	S	R	S	R	0	0	0
78	SM	muscle	S	S	S	S	S	I	S	0	0	0
79	SM	muscle	R	I	I	S	R	R	R	0	1	1
80	SM	muscle	R	I	I	S	R	I	R	1	0	0
81	SM	muscle	S	I	S	R	I	R	I	0	0	1
82	SM	muscle	S	S	S	S	R	S	I	0	1	0
83	SM	muscle	S	I	S	S	R	R	R	0	0	1
84	SM	muscle	S	S	S	S	S	S	S	0	0	0
85	SM	muscle	S	I	I	S	R	R	R	1	1	1
86	SM	muscle	S	R	I	R	R	R	R	0	0	1
87	SM	muscle	S	R	R	S	R	R	R	0	1	1
88	SM	muscle	S	I	R	S	R	R	R	0	1	1
89	SM	liver	S	R	R	I	R	R	R	0	0	1
90	SM	liver	R	S	S	S	R	R	R	0	1	1
91	SM	liver	S	R	S	R	R	I	S	0	0	0
92	SM	liver	S	S	I	S	R	S	R	0	1	0
93	SM	liver	S	S	S	I	R	R	R	0	1	1
94	SM	liver	S	I	S	S	R	R	R	0	0	1
95	SM	liver	R	S	S	S	R	R	R	0	1	1
96	SM	liver	S	R	I	R	R	S	R	0	1	0
97	SM	liver	S	I	I	R	R	R	R	0	1	1
98	SM	liver	R	S	S	I	R	R	R	0	1	1
99	SM	liver	S	S	S	I	S	R	R	0	0	1
100	SM	liver	S	S	I	S	R	R	R	0	1	1
101	SM	liver	S	S	R	I	R	R	S	0	1	1
102	LBM	muscle	S	S	I	S	R	R	R	0	1	1
103	LBM	muscle	S	R	I	S	R	S	R	1	1	0
104	LBM	muscle	S	R	I	I	R	R	R	0	0	1
105	LBM	muscle	S	R	R	S	R	R	R	0	1	1
106	LBM	muscle	S	S	I	S	R	R	R	0	1	1
107	LBM	muscle	S	R	S	S	R	S	I	0	0	0
108	LBM	muscle	S	R	R	R	R	R	R	0	1	1
109	LBM	liver	R	I	R	S	R	S	I	0	0	0
110	LBM	liver	S	S	S	R	I	R	I	0	0	1
111	LBM	liver	S	R	S	S	R	R	R	0	1	1
112	LBM	liver	S	R	I	S	R	R	R	1	1	1
113	LBM	liver	R	S	I	S	S	R	R	0	0	1
114	LBM	liver	S	S	R	S	R	S	R	0	0	0
115	LBM	muscle	R	R	R	R	R	R	R	0	1	1
116	LBM	muscle	S	R	S	R	R	R	I	0	0	1
117	LBM	muscle	R	I	R	R	R	R	R	0	0	1
118	LBM	muscle	R	I	I	R	R	R	I	0	1	1
119	LBM	muscle	S	I	R	S	S	R	R	0	0	1
120	LBM	muscle	S	S	R	S	S	I	I	0	0	0
121	LBM	muscle	S	R	R	I	R	R	I	1	1	1
122	LBM	muscle	R	R	I	I	I	R	R	0	0	1
123	LBM	liver	S	I	I	S	R	R	R	0	0	1
124	LBM	liver	S	R	R	S	R	R	R	0	1	1
125	LBM	liver	R	R	I	I	I	S	R	0	0	0
126	LBM	liver	R	I	R	R	R	R	I	1	1	1
127	LBM	liver	R	S	S	R	R	S	R	1	1	0
128	LBM	muscle	S	S	I	S	R	R	R	1	1	1
129	LBM	muscle	S	R	I	R	R	R	R	0	0	1
130	LBM	muscle	S	R	I	I	R	R	R	0	1	1
131	LBM	muscle	R	R	R	S	R	R	R	0	1	1
132	LBM	muscle	S	I	I	R	R	R	I	1	1	1
133	LBM	muscle	S	S	S	S	S	S	S	0	0	0
134	LBM	liver	R	R	I	S	R	R	R	1	1	1
135	LBM	liver	R	R	I	R	R	R	R	1	1	1
136	LBM	liver	R	R	I	R	R	R	R	1	1	1
137	LBM	liver	S	I	S	S	R	R	R	1	1	1
138	LBM	liver	R	R	R	S	R	R	R	1	0	1
139	LBM	liver	R	I	R	I	R	R	R	0	1	1
140	LBM	muscle	S	S	S	S	S	R	S	0	0	1
141	LBM	muscle	R	R	I	S	R	S	R	1	1	0
142	LBM	muscle	S	R	R	S	R	R	R	0	1	1
143	LBM	muscle	R	I	I	S	R	R	R	0	1	1
144	LBM	liver	S	I	R	S	R	R	R	1	1	1
145	LBM	liver	R	S	R	R	R	I	S	1	1	0
146	LBM	liver	R	S	I	S	S	R	R	0	0	1
147	LBM	liver	R	R	I	I	R	R	R	1	1	1
148	LBM	liver	R	R	R	S	R	R	R	0	1	1
149	LBM	liver	S	I	S	S	R	I	R	0	1	0
150	LBM	muscle	S	R	R	R	R	R	R	0	1	1
151	LBM	liver	S	I	I	R	R	R	R	0	1	1
152	LBM	liver	S	R	R	S	R	R	R	1	0	1
153	LBM	liver	S	R	R	R	R	R	R	1	1	1
154	LBM	liver	S	R	R	S	R	R	R	1	1	1
155	LBM	liver	S	R	R	S	R	R	R	1	1	1
156	LBM	liver	R	R	I	S	R	R	R	1	1	1
157	LBM	liver	R	R	I	S	R	R	R	1	1	1
158	LBM	muscle	R	R	R	I	R	R	R	1	1	1
159	LBM	muscle	S	R	R	R	R	R	R	1	1	1
160	LBM	muscle	S	R	R	S	R	R	R	0	1	1
161	LBM	muscle	R	R	R	R	R	R	R	1	1	1
162	LBM	liver	S	R	R	R	R	R	R	1	1	1
163	LBM	liver	R	R	R	R	R	R	R	0	1	1
164	LBM	liver	S	R	R	S	R	R	R	0	1	1
165	LBM	muscle	S	R	R	R	R	R	R	0	1	1
166	LBM	muscle	R	R	R	S	R	R	R	0	1	1
167	LBM	muscle	S	R	R	S	R	R	R	0	1	1
168	LBM	muscle	R	R	R	R	R	R	R	0	1	1
169	LBM	muscle	S	R	R	S	R	R	R	0	1	1
170	LBM	liver	S	R	R	S	R	R	R	1	1	1
171	LBM	liver	S	R	R	S	R	R	R	0	1	1
172	LBM	liver	R	R	R	S	R	R	R	0	1	1
173	LBM	liver	R	R	R	I	R	R	R	0	1	1
174	LBM	liver	S	R	R	I	R	R	R	1	1	1
175	LBM	liver	R	R	R	S	R	R	R	0	1	1
176	LBM	liver	R	R	R	S	R	R	R	0	1	1
177	LBM	liver	S	R	R	R	R	R	R	1	1	1
178	LBM	liver	S	R	R	S	R	R	R	1	1	1
179	LBM	liver	S	R	R	S	R	R	R	0	1	1
180	LBM	muscle	S	R	R	R	R	R	R	0	0	1
181	LBM	muscle	R	R	R	R	R	R	R	0	1	1
182	LBM	muscle	S	R	I	S	R	R	R	0	1	1
183	LBM	muscle	S	R	R	R	R	R	R	0	0	1
184	LBM	muscle	R	R	R	S	R	R	R	0	1	1
185	LBM	muscle	S	R	S	R	R	R	R	1	0	1
186	LBM	muscle	S	R	R	R	R	R	R	1	1	1
187	LBM	liver	S	R	R	R	R	R	R	0	1	1
188	LBM	liver	S	R	R	R	R	R	R	0	0	1
189	LBM	liver	R	R	I	I	R	R	R	0	1	1
190	LBM	liver	R	R	R	R	R	R	R	0	0	1
191	LBM	liver	R	R	R	S	R	R	R	0	1	1
192	LBM	muscle	S	I	R	S	R	R	R	0	0	1
193	LBM	muscle	S	S	R	S	R	R	R	0	1	1
194	LBM	muscle	S	R	R	S	R	R	R	0	0	1
195	LBM	muscle	R	R	R	R	R	R	R	0	1	1
196	LBM	muscle	R	R	R	R	R	R	R	0	1	1
197	LBM	muscle	R	I	R	R	R	R	R	1	1	1
198	LBM	liver	S	R	S	I	R	R	R	0	1	1
199	LBM	liver	R	R	I	I	S	R	R	0	0	1
200	LBM	liver	R	R	R	S	R	R	R	0	1	1
201	LBM	liver	S	R	R	I	R	R	R	0	0	1
202	LBM	liver	R	R	R	S	R	R	R	1	1	1
203	LBM	liver	R	R	R	R	R	R	R	0	1	1
204	LBM	liver	S	I	R	S	R	R	R	1	1	1
205	LBM	liver	S	I	R	S	R	I	R	1	1	0
206	LBM	liver	R	R	R	S	R	I	R	0	1	0
207	ss	muscle	S	R	R	R	R	R	R	0	0	1
208	SM	muscle	R	R	R	R	R	R	R	0	1	1
209	SM	muscle	R	R	R	R	R	R	R	0	0	1
210	SM	muscle	R	S	I	S	R	R	R	0	1	1
211	SM	muscle	S	R	R	R	R	R	R	1	0	1
212	SM	muscle	R	R	I	R	R	R	R	1	1	1
213	SM	muscle	R	S	I	R	R	R	R	0	0	1
214	SM	muscle	R	R	S	R	R	R	R	0	1	1
215	SM	muscle	S	I	I	S	R	R	R	0	0	1
216	SM	muscle	R	R	I	R	R	R	R	0	1	1
217	SM	muscle	S	R	R	I	R	R	R	0	0	1
218	SM	muscle	R	R	R	R	R	R	R	0	1	1
219	SM	muscle	S	I	R	R	R	R	R	0	1	1
220	SM	muscle	R	R	I	I	R	R	R	1	1	1
221	SM	muscle	S	R	R	R	R	R	R	0	1	1
222	SM	muscle	R	R	R	R	R	R	R	0	1	1
223	SM	muscle	S	R	R	R	R	R	R	0	0	1
224	SM	muscle	S	I	I	R	R	R	R	1	1	1
225	SM	muscle	R	S	R	S	R	R	R	0	1	1
226	SM	muscle	S	S	I	I	R	I	R	1	1	0
227	SM	muscle	S	R	S	S	R	R	R	1	1	1
228	SM	muscle	S	R	R	I	R	S	R	0	1	0
229	SM	liver	R	S	R	I	R	R	R	0	0	1
230	SM	liver	S	R	R	S	R	R	R	0	1	1
231	SM	liver	S	I	I	R	R	R	R	0	0	1
232	SM	liver	R	I	R	S	R	R	R	0	1	1
233	SM	liver	S	I	R	S	R	R	R	1	0	1
234	SM	liver	R	I	R	R	R	I	R	1	1	0
235	SM	liver	S	I	R	S	S	S	R	0	0	0
236	SM	liver	S	R	I	R	R	R	R	0	0	1
237	SM	liver	S	S	S	S	S	R	R	0	0	1
238	SM	liver	S	R	R	S	R	R	R	0	0	1
239	SM	liver	S	R	R	R	R	R	R	0	1	1
240	SM	liver	S	S	S	S	R	R	R	1	0	1
241	SM	liver	S	R	R	R	R	R	R	1	1	1
242	SM	liver	R	R	R	S	R	R	R	1	1	1
	Note: R= Resistant; I=Intermediate; S= Sensitive; 0= Negative; 1= Positive; SM=Super Market; LBM= Live Bird Market
